# Supplementary material for: ﻿Altimella gen. nov., a new genus of Cicurinidae (Arachnida, Araneae) from Xizang, China, with description of two new species
Source: Zookeys. 2024 Aug 22;1210:133–42. doi: 10.3897/zookeys.1210.127910 (PMC11362666; doi:10.3897/zookeys.1210.127910)
Supplement: XML Treatment for Altimella [file zookeys.1210.127910-treatment1.xml]

<!DOCTYPE tp:taxon-treatment
  PUBLIC "-//TaxonX//DTD Taxonomic Treatment Publishing DTD v0 20100105//EN" "tax-treatment-NSO.dtd">
<tp:taxon-treatment xmlns:tp="http://www.plazi.org/taxpub"><tp:treatment-meta><kwd-group><label>Taxon classification</label><kwd>
              <named-content content-type="kingdom">Animalia</named-content>
            </kwd><kwd>
              <named-content content-type="order">Araneae</named-content>
            </kwd><kwd>
              <named-content content-type="family">Cicurinidae</named-content>
            </kwd></kwd-group><mixed-citation publication-type="journal"><person-group><name><surname>Wang</surname><given-names>Lu-Yu</given-names></name><name><surname>Mu</surname><given-names>Yan-Nan</given-names></name><name><surname>Xu</surname><given-names>Yong-Qiang</given-names></name><name><surname>Zhang</surname><given-names>Feng</given-names></name><name><surname>Zhang</surname><given-names>Zhi-Sheng</given-names></name></person-group><article-title>﻿<italic><tp:taxon-name><tp:taxon-name-part taxon-name-part-type="genus" reg="Altimella">Altimella</tp:taxon-name-part></tp:taxon-name></italic> gen. nov., a new genus of <tp:taxon-name><tp:taxon-name-part taxon-name-part-type="family">Cicurinidae</tp:taxon-name-part></tp:taxon-name> (<tp:taxon-name><tp:taxon-name-part taxon-name-part-type="class">Arachnida</tp:taxon-name-part></tp:taxon-name>, <tp:taxon-name><tp:taxon-name-part taxon-name-part-type="order">Araneae</tp:taxon-name-part></tp:taxon-name>) from Xizang, China, with description of two new species</article-title><source>Zookeys</source><day>22</day><month>08</month><year>2024</year><volume>1210</volume><fpage>133</fpage><lpage>142</lpage><pub-id pub-id-type="doi">10.3897/zookeys.1210.127910</pub-id></mixed-citation></tp:treatment-meta><tp:nomenclature><label>﻿</label><tp:taxon-name>
            <object-id xmlns:xlink="http://www.w3.org/1999/xlink" content-type="arpha" xlink:type="simple">8A299F90-F06F-5AF7-B360-D0B9B35F8E53</object-id>
            <tp:taxon-name-part taxon-name-part-type="genus" reg="Altimella">Altimella</tp:taxon-name-part>
            <object-id xmlns:xlink="http://www.w3.org/1999/xlink" content-type="zoobank" xlink:type="simple">https://zoobank.org/22CB1EAD-C4FC-4860-8C5F-F98F21ABC763</object-id>
          </tp:taxon-name><tp:taxon-authority>Wang &amp; Zhang</tp:taxon-authority><tp:taxon-status xmlns:xlink="http://www.w3.org/1999/xlink" xlink:type="simple">gen. nov.</tp:taxon-status></tp:nomenclature><tp:treatment-sec sec-type="type species" id="SECID0E3GAC"><title>Type species.</title><p><italic><tp:taxon-name><tp:taxon-name-part taxon-name-part-type="genus" reg="Altimella">Altimella</tp:taxon-name-part><tp:taxon-name-part taxon-name-part-type="species" reg="nedong">nedong</tp:taxon-name-part></tp:taxon-name></italic> Wang &amp; Zhang, sp. nov.</p></tp:treatment-sec><tp:treatment-sec sec-type="diagnosis" id="SECID0ENHAC"><title>Diagnosis.</title><p><italic><tp:taxon-name><tp:taxon-name-part taxon-name-part-type="genus" reg="Altimella">Altimella</tp:taxon-name-part></tp:taxon-name></italic> Wang &amp; Zhang, gen. nov. species resemble those of <italic><tp:taxon-name><tp:taxon-name-part taxon-name-part-type="genus" reg="Brommella">Brommella</tp:taxon-name-part></tp:taxon-name></italic> (<xref ref-type="bibr" rid="B3">Li and Wang 2017</xref>: 126, figs 1–61) in having an undivided cribellum, a large, simple retrolateral tibial apophysis with a single fold (Figs <xref ref-type="fig" rid="F2">2C</xref>, <xref ref-type="fig" rid="F3">3E</xref>, <xref ref-type="fig" rid="F4">4C</xref>, <xref ref-type="fig" rid="F5">5E</xref>), a tibial apophysis (spur) arising from the base of the tibia retro-ventrally, a long and filiform embolus, and long and complexly winding copulatory ducts, but they differ from <italic><tp:taxon-name><tp:taxon-name-part taxon-name-part-type="genus" reg="Brommella">Brommella</tp:taxon-name-part></tp:taxon-name></italic> by the long retrolateral tibial apophysis, as long as the cymbium (Figs <xref ref-type="fig" rid="F2">2B, C</xref>, <xref ref-type="fig" rid="F3">3D, E</xref>, <xref ref-type="fig" rid="F4">4B, C</xref>, <xref ref-type="fig" rid="F5">5D, E</xref>; vs shorter than the cymbium), the simple distal part of the conductor (Figs <xref ref-type="fig" rid="F2">2B</xref>, <xref ref-type="fig" rid="F3">3D</xref>, <xref ref-type="fig" rid="F4">4B</xref>, <xref ref-type="fig" rid="F5">5D</xref>; vs complex, spiral-shaped, or with three branches), and the obvious spermathecae (Figs <xref ref-type="fig" rid="F2">2E</xref>, <xref ref-type="fig" rid="F3">3G</xref>, <xref ref-type="fig" rid="F4">4E</xref>, <xref ref-type="fig" rid="F5">5G</xref>; vs inconspicuous).</p><fig id="F1" position="float" orientation="portrait"><object-id xmlns:xlink="http://www.w3.org/1999/xlink" content-type="doi" xlink:type="simple">10.3897/zookeys.1210.127910.figure1</object-id><object-id xmlns:xlink="http://www.w3.org/1999/xlink" content-type="arpha" xlink:type="simple">1280A43F-089B-50D7-AD3A-280AAD190ABC</object-id><label>Figure 1.</label><caption><p><italic><tp:taxon-name><tp:taxon-name-part taxon-name-part-type="genus" reg="Altimella">Altimella</tp:taxon-name-part><tp:taxon-name-part taxon-name-part-type="species" reg="nedong">nedong</tp:taxon-name-part></tp:taxon-name></italic> Wang &amp; Zhang, sp. nov. <bold>B, D, F</bold> holotype male <bold>A, C, E, G</bold> paratype female <bold>A</bold> male eyes and chelicerae, frontal view <bold>B, C</bold> metatarsus of Leg I, lateral view <bold>D, E</bold> eyes, front view <bold>F, G</bold> cribellum ventral view.</p></caption><graphic xmlns:xlink="http://www.w3.org/1999/xlink" xlink:href="zookeys-1210-133_article-127910__-g001.jpg" position="float" orientation="portrait" xlink:type="simple" id="oo_1119043.jpg"><uri content-type="original_file" xlink:type="simple">https://binary.pensoft.net/fig/1119043</uri></graphic></fig><fig id="F2" position="float" orientation="portrait"><object-id xmlns:xlink="http://www.w3.org/1999/xlink" content-type="doi" xlink:type="simple">10.3897/zookeys.1210.127910.figure2</object-id><object-id xmlns:xlink="http://www.w3.org/1999/xlink" content-type="arpha" xlink:type="simple">B51ABB71-62A0-54B5-9DE9-67E08977567A</object-id><label>Figure 2.</label><caption><p><italic><tp:taxon-name><tp:taxon-name-part taxon-name-part-type="genus" reg="Altimella">Altimella</tp:taxon-name-part><tp:taxon-name-part taxon-name-part-type="species" reg="nedong">nedong</tp:taxon-name-part></tp:taxon-name></italic> Wang &amp; Zhang, sp. nov. <bold>A–C</bold> holotype male <bold>D, E</bold> paratype female <bold>A</bold> left male palp, ventral view <bold>B</bold> same, retrolateral view <bold>C</bold> same, dorsal view <bold>D</bold> epigyne, ventral view <bold>E</bold> epigyne, dorsal view. Abbreviations: CA = anterior arm of conductor; CD = copulatory duct; CO = copulatory opening; CP = posterior arm of conductor; E = embolus; Eb = embolic base; FD = fertilization duct; <abbrev xmlns:xlink="http://www.w3.org/1999/xlink" xlink:title="retrolateral tibial apophysis" id="ABBRID0ERMAC" xlink:type="simple">RTA</abbrev> = retrolateral tibial apophysis; Sd = sperm duct; Sp = spermathecal; TA = tibial apophyses.</p></caption><graphic xmlns:xlink="http://www.w3.org/1999/xlink" xlink:href="zookeys-1210-133_article-127910__-g002.jpg" position="float" orientation="portrait" xlink:type="simple" id="oo_1119044.jpg"><uri content-type="original_file" xlink:type="simple">https://binary.pensoft.net/fig/1119044</uri></graphic></fig><fig id="F3" position="float" orientation="portrait"><object-id xmlns:xlink="http://www.w3.org/1999/xlink" content-type="doi" xlink:type="simple">10.3897/zookeys.1210.127910.figure3</object-id><object-id xmlns:xlink="http://www.w3.org/1999/xlink" content-type="arpha" xlink:type="simple">6D72ABA9-81CD-5D52-A9E9-72E07CDFE8A5</object-id><label>Figure 3.</label><caption><p><italic><tp:taxon-name><tp:taxon-name-part taxon-name-part-type="genus" reg="Altimella">Altimella</tp:taxon-name-part><tp:taxon-name-part taxon-name-part-type="species" reg="nedong">nedong</tp:taxon-name-part></tp:taxon-name></italic> Wang &amp; Zhang, sp. nov. <bold>A, C–E</bold> holotype male <bold>B, F, G</bold> paratype female <bold>A</bold> male habitus, dorsal view <bold>B</bold> female habitus, dorsal view <bold>C</bold> left male palp, ventral view <bold>D</bold> same, retrolateral view <bold>E</bold> same, dorsal view <bold>F</bold> epigyne, ventral view <bold>G</bold> same, dorsal view.</p></caption><graphic xmlns:xlink="http://www.w3.org/1999/xlink" xlink:href="zookeys-1210-133_article-127910__-g003.jpg" position="float" orientation="portrait" xlink:type="simple" id="oo_1119045.jpg"><uri content-type="original_file" xlink:type="simple">https://binary.pensoft.net/fig/1119045</uri></graphic></fig><fig id="F4" position="float" orientation="portrait"><object-id xmlns:xlink="http://www.w3.org/1999/xlink" content-type="doi" xlink:type="simple">10.3897/zookeys.1210.127910.figure4</object-id><object-id xmlns:xlink="http://www.w3.org/1999/xlink" content-type="arpha" xlink:type="simple">337D5D9C-1A4C-5E45-81C6-741FAF269A43</object-id><label>Figure 4.</label><caption><p><italic><tp:taxon-name><tp:taxon-name-part taxon-name-part-type="genus" reg="Altimella">Altimella</tp:taxon-name-part><tp:taxon-name-part taxon-name-part-type="species" reg="ngamring">ngamring</tp:taxon-name-part></tp:taxon-name></italic> Wang &amp; Zhang, sp. nov. <bold>A–C</bold> holotype male <bold>D, E</bold> paratype female <bold>A</bold> left male palp, ventral view <bold>B</bold> same, retrolateral view <bold>C</bold> same, dorsal view <bold>D</bold> epigyne, ventral view <bold>E</bold> epigyne, dorsal view. Abbreviations: CA = anterior arm of conductor; CD = copulatory duct; CO = copulatory opening; CP = posterior arm of conductor; E = embolus; Eb = embolic base; FD = fertilization duct; <abbrev xmlns:xlink="http://www.w3.org/1999/xlink" xlink:title="retrolateral tibial apophysis" id="ABBRID0EFPAC" xlink:type="simple">RTA</abbrev> = retrolateral tibial apophysis; Sd = sperm duct; Sp = spermathecal; TA = tibial apophyses.</p></caption><graphic xmlns:xlink="http://www.w3.org/1999/xlink" xlink:href="zookeys-1210-133_article-127910__-g004.jpg" position="float" orientation="portrait" xlink:type="simple" id="oo_1119046.jpg"><uri content-type="original_file" xlink:type="simple">https://binary.pensoft.net/fig/1119046</uri></graphic></fig><fig id="F5" position="float" orientation="portrait"><object-id xmlns:xlink="http://www.w3.org/1999/xlink" content-type="doi" xlink:type="simple">10.3897/zookeys.1210.127910.figure5</object-id><object-id xmlns:xlink="http://www.w3.org/1999/xlink" content-type="arpha" xlink:type="simple">FEEF8D8F-3D62-5880-9DCF-423099F47BA9</object-id><label>Figure 5.</label><caption><p><italic><tp:taxon-name><tp:taxon-name-part taxon-name-part-type="genus" reg="Altimella">Altimella</tp:taxon-name-part><tp:taxon-name-part taxon-name-part-type="species" reg="ngamring">ngamring</tp:taxon-name-part></tp:taxon-name></italic> Wang &amp; Zhang, sp. nov. <bold>A, C–E</bold> holotype male <bold>B, F, G</bold> paratype female <bold>A</bold> male habitus, dorsal view <bold>B</bold> female habitus, dorsal view <bold>C</bold> left male palp, ventral view <bold>D</bold> same, retrolateral view <bold>E</bold> same, dorsal view <bold>F</bold> epigyne, ventral view <bold>G</bold> same, dorsal view.</p></caption><graphic xmlns:xlink="http://www.w3.org/1999/xlink" xlink:href="zookeys-1210-133_article-127910__-g005.jpg" position="float" orientation="portrait" xlink:type="simple" id="oo_1119047.jpg"><uri content-type="original_file" xlink:type="simple">https://binary.pensoft.net/fig/1119047</uri></graphic></fig></tp:treatment-sec><tp:treatment-sec sec-type="etymology" id="SECID0EZAAE"><title>Etymology.</title><p>The generic name is composed of the prefix “<italic>alti</italic>-” (high) and the suffix “-<italic>mella</italic>” (from <italic><tp:taxon-name><tp:taxon-name-part taxon-name-part-type="genus" reg="Brommella">Brommella</tp:taxon-name-part></tp:taxon-name></italic>), referring to the high-altitude type locality and similarity to <italic><tp:taxon-name><tp:taxon-name-part taxon-name-part-type="genus" reg="Brommella">Brommella</tp:taxon-name-part></tp:taxon-name></italic>. The gender is feminine.</p></tp:treatment-sec><tp:treatment-sec sec-type="description" id="SECID0ERBAE"><title>Description.</title><p>Small size (male (<italic>n</italic> = 2): 2.30–3.55, female (<italic>n</italic> = 11): 2.70–5.19). Carapace yellowish brown to brown. Eight eyes (Fig. <xref ref-type="fig" rid="F1">1A, D, E</xref>). Cervical groove and radial furrows distinct. Chelicerae yellowish brown, with 3 promarginal and 3–4 retromarginal teeth. Labium and endites yellowish brown. Sternum yellowish brown and scutellate with sparse black setae. Legs yellowish brown. Calamistrum absent in male and weak (10 setae) in female (Fig. <xref ref-type="fig" rid="F1">1B, C</xref>). Opisthosoma oval, dorsum and venter yellowish brown, with small (about 0.2 mm) and undivided cribellum (Fig. <xref ref-type="fig" rid="F1">1F, G</xref>). Leg formula: 1423 or 4123.</p><p><bold><italic>Male palp</italic></bold> (Figs <xref ref-type="fig" rid="F2">2A–C</xref>, <xref ref-type="fig" rid="F3">3C–E</xref>, <xref ref-type="fig" rid="F4">4A–C</xref>, <xref ref-type="fig" rid="F5">5C–E</xref>): tibia with two apophyses, ventral (TA) and retrolateral (<abbrev xmlns:xlink="http://www.w3.org/1999/xlink" xlink:title="retrolateral tibial apophysis" id="ABBRID0E5CAE" xlink:type="simple">RTA</abbrev>): ventral lobe originates from base of tibia, longer than tibia, slightly bent near tip; retrolateral apophysis as long cymbium, with fold along entire apophysis. Bulb longer than wide. Anterior part of tegulum rounded, posterior part hidden by conductor (C), sperm duct (Sd) narrow, running along margin of tegulum; conductor with two arms, posterior claw-like (CP) and anterior spine-like (CA); embolus with large base (Eb), long and filiform, originating at 6–7 o’clock position, its anterior part resting in a long groove of anterior part of conductor.</p><p><bold><italic>Epigyne</italic></bold> (Figs <xref ref-type="fig" rid="F2">2D, E</xref>, <xref ref-type="fig" rid="F3">3F, G</xref>, <xref ref-type="fig" rid="F4">4D, E</xref>, <xref ref-type="fig" rid="F5">5F, G</xref>): epigynal plate wider than long or as long as wide. Copulatory openings wide, located anteriorly or posteriorly. Copulatory ducts long and complex, winding. Spermathecae convoluted or kidney-shaped. Fertilization ducts hook-like.</p></tp:treatment-sec><tp:treatment-sec sec-type="Composition" id="SECID0EZDAE"><title>Composition.</title><p>Comprises two new species, <italic><tp:taxon-name><tp:taxon-name-part taxon-name-part-type="genus" reg="Altimella">A.</tp:taxon-name-part><tp:taxon-name-part taxon-name-part-type="species" reg="nedong">nedong</tp:taxon-name-part></tp:taxon-name></italic> Wang &amp; Zhang, sp. nov. and <italic><tp:taxon-name><tp:taxon-name-part taxon-name-part-type="genus" reg="Altimella">A.</tp:taxon-name-part><tp:taxon-name-part taxon-name-part-type="species" reg="ngamring">ngamring</tp:taxon-name-part></tp:taxon-name></italic> Wang &amp; Zhang, sp. nov.</p></tp:treatment-sec><tp:treatment-sec sec-type="biology" id="SECID0EVEAE"><title>Biology.</title><p>Found in high altitude areas of the Qinghai-Tibet Plateau (Xizang). They construct sheet webs under stones.</p></tp:treatment-sec><tp:treatment-sec sec-type="distribution" id="SECID0E1EAE"><title>Distribution.</title><p>China (Xizang) (Fig. <xref ref-type="fig" rid="F6">6</xref>).</p><fig id="F6" position="float" orientation="portrait"><object-id xmlns:xlink="http://www.w3.org/1999/xlink" content-type="doi" xlink:type="simple">10.3897/zookeys.1210.127910.figure6</object-id><object-id xmlns:xlink="http://www.w3.org/1999/xlink" content-type="arpha" xlink:type="simple">87C705E3-382E-559A-BAD0-05B14224894D</object-id><label>Figure 6.</label><caption><p>Distribution of <italic><tp:taxon-name><tp:taxon-name-part taxon-name-part-type="genus" reg="Altimella">Altimella</tp:taxon-name-part></tp:taxon-name></italic> in China.</p></caption><graphic xmlns:xlink="http://www.w3.org/1999/xlink" xlink:href="zookeys-1210-133_article-127910__-g006.jpg" position="float" orientation="portrait" xlink:type="simple" id="oo_1119048.jpg"><uri content-type="original_file" xlink:type="simple">https://binary.pensoft.net/fig/1119048</uri></graphic></fig></tp:treatment-sec><tp:treatment-sec sec-type="remarks" id="SECID0EYFAE"><title>Remarks.</title><p>This is the fourth genus of <tp:taxon-name><tp:taxon-name-part taxon-name-part-type="family">Cicurinidae</tp:taxon-name-part></tp:taxon-name> and has a cribellum similar to species of <italic><tp:taxon-name><tp:taxon-name-part taxon-name-part-type="genus" reg="Brommella">Brommella</tp:taxon-name-part></tp:taxon-name></italic>. The epigynes of all four cicurinid genera are very similar, while male palps have more differences. Additionally, <italic><tp:taxon-name><tp:taxon-name-part taxon-name-part-type="genus" reg="Cicurina">Cicurina</tp:taxon-name-part></tp:taxon-name></italic> and <italic><tp:taxon-name><tp:taxon-name-part taxon-name-part-type="genus" reg="Chorizomma">Chorizomma</tp:taxon-name-part></tp:taxon-name></italic> do not have cribella, while <italic><tp:taxon-name><tp:taxon-name-part taxon-name-part-type="genus" reg="Brommella">Brommella</tp:taxon-name-part></tp:taxon-name></italic> and <italic><tp:taxon-name><tp:taxon-name-part taxon-name-part-type="genus" reg="Altimella">Altimella</tp:taxon-name-part></tp:taxon-name></italic> gen. nov. do.</p></tp:treatment-sec><ref-list><ref id="B3"><mixed-citation xmlns:xlink="http://www.w3.org/1999/xlink" xlink:type="simple"><person-group><name name-style="western"><surname>Li</surname><given-names>SQ</given-names></name><name name-style="western"><surname>Wang</surname><given-names>XX</given-names></name></person-group> (<year>2017</year>) <article-title>New cave-dwelling spiders of the family <tp:taxon-name><tp:taxon-name-part taxon-name-part-type="family">Dictynidae</tp:taxon-name-part></tp:taxon-name> (<tp:taxon-name><tp:taxon-name-part taxon-name-part-type="class">Arachnida</tp:taxon-name-part></tp:taxon-name>, <tp:taxon-name><tp:taxon-name-part taxon-name-part-type="order">Araneae</tp:taxon-name-part></tp:taxon-name>) from Guangxi and Guizhou, China.</article-title><source>Zoological Systematics</source><volume>42</volume>(<issue>2</issue>): <fpage>125</fpage>–<lpage>228</lpage>. <ext-link xlink:href="10.11865/zs.201711" ext-link-type="doi" xlink:type="simple">https://doi.org/10.11865/zs.201711</ext-link></mixed-citation></ref></ref-list></tp:taxon-treatment>
