# Supplementary material for: ﻿Altimella gen. nov., a new genus of Cicurinidae (Arachnida, Araneae) from Xizang, China, with description of two new species
Source: Zookeys. 2024 Aug 22;1210:133–42. doi: 10.3897/zookeys.1210.127910 (PMC11362666; doi:10.3897/zookeys.1210.127910)
Supplement: XML Treatment for Altimella nedong [file zookeys.1210.127910-treatment2.xml]

<!DOCTYPE tp:taxon-treatment
  PUBLIC "-//TaxonX//DTD Taxonomic Treatment Publishing DTD v0 20100105//EN" "tax-treatment-NSO.dtd">
<tp:taxon-treatment xmlns:tp="http://www.plazi.org/taxpub"><tp:treatment-meta><kwd-group><label>Taxon classification</label><kwd>
              <named-content content-type="kingdom">Animalia</named-content>
            </kwd><kwd>
              <named-content content-type="order">Araneae</named-content>
            </kwd><kwd>
              <named-content content-type="family">Cicurinidae</named-content>
            </kwd></kwd-group><mixed-citation publication-type="journal"><person-group><name><surname>Wang</surname><given-names>Lu-Yu</given-names></name><name><surname>Mu</surname><given-names>Yan-Nan</given-names></name><name><surname>Xu</surname><given-names>Yong-Qiang</given-names></name><name><surname>Zhang</surname><given-names>Feng</given-names></name><name><surname>Zhang</surname><given-names>Zhi-Sheng</given-names></name></person-group><article-title>﻿<italic><tp:taxon-name><tp:taxon-name-part taxon-name-part-type="genus" reg="Altimella">Altimella</tp:taxon-name-part></tp:taxon-name></italic> gen. nov., a new genus of <tp:taxon-name><tp:taxon-name-part taxon-name-part-type="family">Cicurinidae</tp:taxon-name-part></tp:taxon-name> (<tp:taxon-name><tp:taxon-name-part taxon-name-part-type="class">Arachnida</tp:taxon-name-part></tp:taxon-name>, <tp:taxon-name><tp:taxon-name-part taxon-name-part-type="order">Araneae</tp:taxon-name-part></tp:taxon-name>) from Xizang, China, with description of two new species</article-title><source>Zookeys</source><day>22</day><month>08</month><year>2024</year><volume>1210</volume><fpage>133</fpage><lpage>142</lpage><pub-id pub-id-type="doi">10.3897/zookeys.1210.127910</pub-id></mixed-citation></tp:treatment-meta><tp:nomenclature><label>﻿</label><tp:taxon-name>
            <object-id xmlns:xlink="http://www.w3.org/1999/xlink" content-type="arpha" xlink:type="simple">F07F97F9-413C-50E9-84FC-FBB79C5C6B74</object-id>
            <tp:taxon-name-part taxon-name-part-type="genus" reg="Altimella">Altimella</tp:taxon-name-part>
            <tp:taxon-name-part taxon-name-part-type="species" reg="nedong">nedong</tp:taxon-name-part>
            <object-id xmlns:xlink="http://www.w3.org/1999/xlink" content-type="zoobank" xlink:type="simple">https://zoobank.org/205BC42B-3D4A-43A3-9EEF-AA43AB0384F7</object-id>
          </tp:taxon-name><tp:taxon-authority>Wang &amp; Zhang</tp:taxon-authority><tp:taxon-status xmlns:xlink="http://www.w3.org/1999/xlink" xlink:type="simple">sp. nov.</tp:taxon-status><xref ref-type="fig" rid="F1">Figs 1</xref><xref ref-type="fig" rid="F2">, 2</xref><xref ref-type="fig" rid="F3">, 3</xref><xref ref-type="fig" rid="F6">, 6 乃东高朗蛛</xref></tp:nomenclature><tp:treatment-sec sec-type="type material" id="SECID0E6IAE"><title>Type material.</title><p><bold><italic>Holotype</italic></bold> ♂ (<abbrev xmlns:xlink="http://www.w3.org/1999/xlink" content-type="institution" xlink:title="Collection of Spiders, School of Life Sciences, Southwest University, Chongqing, China" id="ABBRID0EKJAE" xlink:type="simple">SWUC</abbrev>-T-CI-08-01), China, Xizang, Shannan City, Nedong District, Zedang Town, <named-content xmlns:xlink="http://www.w3.org/1999/xlink" content-type="dwc:verbatimCoordinates" xlink:type="simple"><named-content content-type="geo-json" specific-use="{&#34;type&#34;:&#34;Point&#34;,&#34;coordinates&#34;:[91.776667,29.232222]}" id="NCID0ESJAE" xlink:type="simple">29°13'56′′N, 91°46'36′′E</named-content></named-content>, elev. 3616 m, 25.08.2002, M.S. Zhu leg. (<abbrev xmlns:xlink="http://www.w3.org/1999/xlink" content-type="institution" xlink:title="Collection of Spiders, School of Life Sciences, Southwest University, Chongqing, China" id="ABBRID0EXJAE" xlink:type="simple">SWUC</abbrev>). <bold><italic>Paratypes</italic></bold>: 6♀ (<abbrev xmlns:xlink="http://www.w3.org/1999/xlink" content-type="institution" xlink:title="Collection of Spiders, School of Life Sciences, Southwest University, Chongqing, China" id="ABBRID0E6JAE" xlink:type="simple">SWUC</abbrev>-T-CI-08-02 to 07) with same data as for holotype (<abbrev xmlns:xlink="http://www.w3.org/1999/xlink" content-type="institution" xlink:title="Collection of Spiders, School of Life Sciences, Southwest University, Chongqing, China" id="ABBRID0EEKAE" xlink:type="simple">SWUC</abbrev>) • 2♀ (<abbrev xmlns:xlink="http://www.w3.org/1999/xlink" content-type="institution" xlink:title="Collection of Spiders, School of Life Sciences, Southwest University, Chongqing, China" id="ABBRID0EJKAE" xlink:type="simple">SWUC</abbrev>-T-CI-08-08 to 09), Zedang Town, 21.08.2002, F.X. Liu leg.</p></tp:treatment-sec><tp:treatment-sec sec-type="etymology" id="SECID0EOKAE"><title>Etymology.</title><p>The specific name is derived from the type locality; a noun in apposition.</p></tp:treatment-sec><tp:treatment-sec sec-type="diagnosis" id="SECID0ETKAE"><title>Diagnosis.</title><p>The new species differs from those of <italic><tp:taxon-name><tp:taxon-name-part taxon-name-part-type="genus" reg="Altimella">A.</tp:taxon-name-part><tp:taxon-name-part taxon-name-part-type="species" reg="ngamring">ngamring</tp:taxon-name-part></tp:taxon-name></italic> Wang &amp; Zhang, sp. nov. (Figs <xref ref-type="fig" rid="F4">4</xref>, <xref ref-type="fig" rid="F5">5</xref>) by the ventral tibial apophysis as long as tibia (Figs <xref ref-type="fig" rid="F2">2A–C</xref>, <xref ref-type="fig" rid="F3">3C, D</xref>; vs short and with claw-like tip); posterior part of conductor (Cc) bifurcated (Figs <xref ref-type="fig" rid="F2">2B</xref>, <xref ref-type="fig" rid="F3">3D</xref>; vs pocket-like); copulatory openings located in anterior half of epigyne (Figs <xref ref-type="fig" rid="F2">2D</xref>, <xref ref-type="fig" rid="F3">3F</xref>, vs near epigastral fold); spermathecae convoluted (Figs <xref ref-type="fig" rid="F2">2E</xref>, <xref ref-type="fig" rid="F3">3G</xref>, vs kidney-shaped).</p></tp:treatment-sec><tp:treatment-sec sec-type="description" id="SECID0EMMAE"><title>Description.</title><p>Male holotype (Fig. <xref ref-type="fig" rid="F3">3A</xref>) total length 3.55. Carapace 1.69 long, 1.33 wide; opisthosoma 1.92 long, 1.10 wide. Eye sizes and interdistances: <abbrev xmlns:xlink="http://www.w3.org/1999/xlink" xlink:title="anterior median eye" id="ABBRID0EWMAE" xlink:type="simple">AME</abbrev> 0.06, <abbrev xmlns:xlink="http://www.w3.org/1999/xlink" xlink:title="anterior lateral eye" id="ABBRID0E1MAE" xlink:type="simple">ALE</abbrev> 0.14, <abbrev xmlns:xlink="http://www.w3.org/1999/xlink" xlink:title="posterior median eye" id="ABBRID0E5MAE" xlink:type="simple">PME</abbrev> 0.10, <abbrev xmlns:xlink="http://www.w3.org/1999/xlink" xlink:title="posterior lateral eye" id="ABBRID0ECNAE" xlink:type="simple">PLE</abbrev>, 0.11; <abbrev xmlns:xlink="http://www.w3.org/1999/xlink" xlink:title="anterior median eye" id="ABBRID0EGNAE" xlink:type="simple">AME</abbrev>–<abbrev xmlns:xlink="http://www.w3.org/1999/xlink" xlink:title="anterior median eye" id="ABBRID0EKNAE" xlink:type="simple">AME</abbrev> 0.05, <abbrev xmlns:xlink="http://www.w3.org/1999/xlink" xlink:title="anterior median eye" id="ABBRID0EONAE" xlink:type="simple">AME</abbrev>–<abbrev xmlns:xlink="http://www.w3.org/1999/xlink" xlink:title="anterior lateral eye" id="ABBRID0ESNAE" xlink:type="simple">ALE</abbrev> 0.03, <abbrev xmlns:xlink="http://www.w3.org/1999/xlink" xlink:title="posterior median eye" id="ABBRID0EWNAE" xlink:type="simple">PME</abbrev>–<abbrev xmlns:xlink="http://www.w3.org/1999/xlink" xlink:title="posterior median eye" id="ABBRID0E1NAE" xlink:type="simple">PME</abbrev> 0.12, <abbrev xmlns:xlink="http://www.w3.org/1999/xlink" xlink:title="posterior median eye" id="ABBRID0E5NAE" xlink:type="simple">PME</abbrev>–<abbrev xmlns:xlink="http://www.w3.org/1999/xlink" xlink:title="posterior lateral eye" id="ABBRID0ECOAE" xlink:type="simple">PLE</abbrev> 0.08, <abbrev xmlns:xlink="http://www.w3.org/1999/xlink" xlink:title="anterior lateral eye" id="ABBRID0EGOAE" xlink:type="simple">ALE</abbrev>–<abbrev xmlns:xlink="http://www.w3.org/1999/xlink" xlink:title="posterior lateral eye" id="ABBRID0EKOAE" xlink:type="simple">PLE</abbrev> 0.03. MOA 0.24 long, anterior width 0.19, posterior width 0.31. Clypeus height 0.19. Chelicerae with three promarginal and four retromarginal teeth. Leg measurements: I 7.32 (2.06, 2.64, 1.62, 1.00); II 5.69 (1.68, 1.97, 1.27, 0.77); III 4.80 (1.38, 1.53, 1.18, 0.71); IV 6.14 (1.74, 2.06, 1.54, 0.80). Leg I longer than leg IV.</p><p><bold><italic>Palp</italic></bold> (Figs <xref ref-type="fig" rid="F2">2A–C</xref>, <xref ref-type="fig" rid="F3">3C, D</xref>). Patella as long as tibia. Tibia: ventral tibial apophysis (TA) originates from base of tibia, longer than tibia, distal half partially grooved and bent posteriorly; retrolateral apophysis (<abbrev xmlns:xlink="http://www.w3.org/1999/xlink" xlink:title="retrolateral tibial apophysis" id="ABBRID0E4OAE" xlink:type="simple">RTA</abbrev>) as long as cymbium, almost six times longer than maximal width. Posterior arm of conductor (CP) claw-like, anterior arm (CA) membranous and groove-like. Embolus long filiform, with a broad base, originating at 6 o’clock position, anterior part resting in long groove of conductor.</p><p><bold>Female</bold> (paratype, Fig. <xref ref-type="fig" rid="F3">3B</xref>, <abbrev xmlns:xlink="http://www.w3.org/1999/xlink" content-type="institution" xlink:title="Collection of Spiders, School of Life Sciences, Southwest University, Chongqing, China" id="ABBRID0EJPAE" xlink:type="simple">SWUC</abbrev>-T-CI-08-02) total length 4.79. Carapace 1.74 long, 1.32 wide; opisthosoma 3.32 long, 2.41 wide. Eye sizes and interdistances: <abbrev xmlns:xlink="http://www.w3.org/1999/xlink" xlink:title="anterior median eye" id="ABBRID0EOPAE" xlink:type="simple">AME</abbrev> 0.08, <abbrev xmlns:xlink="http://www.w3.org/1999/xlink" xlink:title="anterior lateral eye" id="ABBRID0ESPAE" xlink:type="simple">ALE</abbrev> 0.13, <abbrev xmlns:xlink="http://www.w3.org/1999/xlink" xlink:title="posterior median eye" id="ABBRID0EWPAE" xlink:type="simple">PME</abbrev> 0.10, <abbrev xmlns:xlink="http://www.w3.org/1999/xlink" xlink:title="posterior lateral eye" id="ABBRID0E1PAE" xlink:type="simple">PLE</abbrev>, 0.12; <abbrev xmlns:xlink="http://www.w3.org/1999/xlink" xlink:title="anterior median eye" id="ABBRID0E5PAE" xlink:type="simple">AME</abbrev>–<abbrev xmlns:xlink="http://www.w3.org/1999/xlink" xlink:title="anterior median eye" id="ABBRID0ECQAE" xlink:type="simple">AME</abbrev> 0.05, <abbrev xmlns:xlink="http://www.w3.org/1999/xlink" xlink:title="anterior median eye" id="ABBRID0EGQAE" xlink:type="simple">AME</abbrev>–<abbrev xmlns:xlink="http://www.w3.org/1999/xlink" xlink:title="anterior lateral eye" id="ABBRID0EKQAE" xlink:type="simple">ALE</abbrev> 0.03, <abbrev xmlns:xlink="http://www.w3.org/1999/xlink" xlink:title="posterior median eye" id="ABBRID0EOQAE" xlink:type="simple">PME</abbrev>–<abbrev xmlns:xlink="http://www.w3.org/1999/xlink" xlink:title="posterior median eye" id="ABBRID0ESQAE" xlink:type="simple">PME</abbrev> 0.08, <abbrev xmlns:xlink="http://www.w3.org/1999/xlink" xlink:title="posterior median eye" id="ABBRID0EWQAE" xlink:type="simple">PME</abbrev>–<abbrev xmlns:xlink="http://www.w3.org/1999/xlink" xlink:title="posterior lateral eye" id="ABBRID0E1QAE" xlink:type="simple">PLE</abbrev> 0.03, <abbrev xmlns:xlink="http://www.w3.org/1999/xlink" xlink:title="anterior lateral eye" id="ABBRID0E5QAE" xlink:type="simple">ALE</abbrev>–<abbrev xmlns:xlink="http://www.w3.org/1999/xlink" xlink:title="posterior lateral eye" id="ABBRID0ECRAE" xlink:type="simple">PLE</abbrev> 0.04. MOA 0.29 long, anterior width 0.20, posterior width 0.34. Clypeus height 0.15. Chelicerae with three promarginal and four retromarginal teeth. Leg measurements: I 5.86 (1.75, 2.05, 1.26, 0.80); II 5.00 (1.47, 1.72, 1.09, 0.72); III 4.39 (1.27, 1.39, 1.06, 0.67); IV 5.74 (1.59, 1.97, 1.45, 0.73).</p><p><bold><italic>Epigyne</italic></bold> (Figs <xref ref-type="fig" rid="F2">2D–E</xref>, <xref ref-type="fig" rid="F3">3F–G</xref>). Epigynal plate 1.5 times wider than long. Copulatory openings located in anterior hood (Ah). Copulatory ducts long and complexly winding. Spermathecae convoluted.</p></tp:treatment-sec><tp:treatment-sec sec-type="variation" id="SECID0EVRAE"><title>Variation.</title><p>Females (<italic>n = 8</italic>): total length 3.60–5.19.</p></tp:treatment-sec><tp:treatment-sec sec-type="distribution" id="SECID0E4RAE"><title>Distribution.</title><p>Known only from the type locality, Xizang, China (Fig. <xref ref-type="fig" rid="F6">6</xref>).</p></tp:treatment-sec><tp:treatment-sec><!--Section generated to contain objects referenced in tp:taxon-treatment.--><fig id="F1" position="float" orientation="portrait"><object-id xmlns:xlink="http://www.w3.org/1999/xlink" content-type="doi" xlink:type="simple">10.3897/zookeys.1210.127910.figure1</object-id><object-id xmlns:xlink="http://www.w3.org/1999/xlink" content-type="arpha" xlink:type="simple">1280A43F-089B-50D7-AD3A-280AAD190ABC</object-id><label>Figure 1.</label><caption><p><italic><tp:taxon-name><tp:taxon-name-part taxon-name-part-type="genus" reg="Altimella">Altimella</tp:taxon-name-part><tp:taxon-name-part taxon-name-part-type="species" reg="nedong">nedong</tp:taxon-name-part></tp:taxon-name></italic> Wang &amp; Zhang, sp. nov. <bold>B, D, F</bold> holotype male <bold>A, C, E, G</bold> paratype female <bold>A</bold> male eyes and chelicerae, frontal view <bold>B, C</bold> metatarsus of Leg I, lateral view <bold>D, E</bold> eyes, front view <bold>F, G</bold> cribellum ventral view.</p></caption><graphic xmlns:xlink="http://www.w3.org/1999/xlink" xlink:href="zookeys-1210-133_article-127910__-g001.jpg" position="float" orientation="portrait" xlink:type="simple" id="oo_1119043.jpg"><uri content-type="original_file" xlink:type="simple">https://binary.pensoft.net/fig/1119043</uri></graphic></fig><fig id="F2" position="float" orientation="portrait"><object-id xmlns:xlink="http://www.w3.org/1999/xlink" content-type="doi" xlink:type="simple">10.3897/zookeys.1210.127910.figure2</object-id><object-id xmlns:xlink="http://www.w3.org/1999/xlink" content-type="arpha" xlink:type="simple">B51ABB71-62A0-54B5-9DE9-67E08977567A</object-id><label>Figure 2.</label><caption><p><italic><tp:taxon-name><tp:taxon-name-part taxon-name-part-type="genus" reg="Altimella">Altimella</tp:taxon-name-part><tp:taxon-name-part taxon-name-part-type="species" reg="nedong">nedong</tp:taxon-name-part></tp:taxon-name></italic> Wang &amp; Zhang, sp. nov. <bold>A–C</bold> holotype male <bold>D, E</bold> paratype female <bold>A</bold> left male palp, ventral view <bold>B</bold> same, retrolateral view <bold>C</bold> same, dorsal view <bold>D</bold> epigyne, ventral view <bold>E</bold> epigyne, dorsal view. Abbreviations: CA = anterior arm of conductor; CD = copulatory duct; CO = copulatory opening; CP = posterior arm of conductor; E = embolus; Eb = embolic base; FD = fertilization duct; <abbrev xmlns:xlink="http://www.w3.org/1999/xlink" xlink:title="retrolateral tibial apophysis" id="ABBRID0ERMAC" xlink:type="simple">RTA</abbrev> = retrolateral tibial apophysis; Sd = sperm duct; Sp = spermathecal; TA = tibial apophyses.</p></caption><graphic xmlns:xlink="http://www.w3.org/1999/xlink" xlink:href="zookeys-1210-133_article-127910__-g002.jpg" position="float" orientation="portrait" xlink:type="simple" id="oo_1119044.jpg"><uri content-type="original_file" xlink:type="simple">https://binary.pensoft.net/fig/1119044</uri></graphic></fig><fig id="F3" position="float" orientation="portrait"><object-id xmlns:xlink="http://www.w3.org/1999/xlink" content-type="doi" xlink:type="simple">10.3897/zookeys.1210.127910.figure3</object-id><object-id xmlns:xlink="http://www.w3.org/1999/xlink" content-type="arpha" xlink:type="simple">6D72ABA9-81CD-5D52-A9E9-72E07CDFE8A5</object-id><label>Figure 3.</label><caption><p><italic><tp:taxon-name><tp:taxon-name-part taxon-name-part-type="genus" reg="Altimella">Altimella</tp:taxon-name-part><tp:taxon-name-part taxon-name-part-type="species" reg="nedong">nedong</tp:taxon-name-part></tp:taxon-name></italic> Wang &amp; Zhang, sp. nov. <bold>A, C–E</bold> holotype male <bold>B, F, G</bold> paratype female <bold>A</bold> male habitus, dorsal view <bold>B</bold> female habitus, dorsal view <bold>C</bold> left male palp, ventral view <bold>D</bold> same, retrolateral view <bold>E</bold> same, dorsal view <bold>F</bold> epigyne, ventral view <bold>G</bold> same, dorsal view.</p></caption><graphic xmlns:xlink="http://www.w3.org/1999/xlink" xlink:href="zookeys-1210-133_article-127910__-g003.jpg" position="float" orientation="portrait" xlink:type="simple" id="oo_1119045.jpg"><uri content-type="original_file" xlink:type="simple">https://binary.pensoft.net/fig/1119045</uri></graphic></fig><fig id="F6" position="float" orientation="portrait"><object-id xmlns:xlink="http://www.w3.org/1999/xlink" content-type="doi" xlink:type="simple">10.3897/zookeys.1210.127910.figure6</object-id><object-id xmlns:xlink="http://www.w3.org/1999/xlink" content-type="arpha" xlink:type="simple">87C705E3-382E-559A-BAD0-05B14224894D</object-id><label>Figure 6.</label><caption><p>Distribution of <italic><tp:taxon-name><tp:taxon-name-part taxon-name-part-type="genus" reg="Altimella">Altimella</tp:taxon-name-part></tp:taxon-name></italic> in China.</p></caption><graphic xmlns:xlink="http://www.w3.org/1999/xlink" xlink:href="zookeys-1210-133_article-127910__-g006.jpg" position="float" orientation="portrait" xlink:type="simple" id="oo_1119048.jpg"><uri content-type="original_file" xlink:type="simple">https://binary.pensoft.net/fig/1119048</uri></graphic></fig><fig id="F4" position="float" orientation="portrait"><object-id xmlns:xlink="http://www.w3.org/1999/xlink" content-type="doi" xlink:type="simple">10.3897/zookeys.1210.127910.figure4</object-id><object-id xmlns:xlink="http://www.w3.org/1999/xlink" content-type="arpha" xlink:type="simple">337D5D9C-1A4C-5E45-81C6-741FAF269A43</object-id><label>Figure 4.</label><caption><p><italic><tp:taxon-name><tp:taxon-name-part taxon-name-part-type="genus" reg="Altimella">Altimella</tp:taxon-name-part><tp:taxon-name-part taxon-name-part-type="species" reg="ngamring">ngamring</tp:taxon-name-part></tp:taxon-name></italic> Wang &amp; Zhang, sp. nov. <bold>A–C</bold> holotype male <bold>D, E</bold> paratype female <bold>A</bold> left male palp, ventral view <bold>B</bold> same, retrolateral view <bold>C</bold> same, dorsal view <bold>D</bold> epigyne, ventral view <bold>E</bold> epigyne, dorsal view. Abbreviations: CA = anterior arm of conductor; CD = copulatory duct; CO = copulatory opening; CP = posterior arm of conductor; E = embolus; Eb = embolic base; FD = fertilization duct; <abbrev xmlns:xlink="http://www.w3.org/1999/xlink" xlink:title="retrolateral tibial apophysis" id="ABBRID0EFPAC" xlink:type="simple">RTA</abbrev> = retrolateral tibial apophysis; Sd = sperm duct; Sp = spermathecal; TA = tibial apophyses.</p></caption><graphic xmlns:xlink="http://www.w3.org/1999/xlink" xlink:href="zookeys-1210-133_article-127910__-g004.jpg" position="float" orientation="portrait" xlink:type="simple" id="oo_1119046.jpg"><uri content-type="original_file" xlink:type="simple">https://binary.pensoft.net/fig/1119046</uri></graphic></fig><fig id="F5" position="float" orientation="portrait"><object-id xmlns:xlink="http://www.w3.org/1999/xlink" content-type="doi" xlink:type="simple">10.3897/zookeys.1210.127910.figure5</object-id><object-id xmlns:xlink="http://www.w3.org/1999/xlink" content-type="arpha" xlink:type="simple">FEEF8D8F-3D62-5880-9DCF-423099F47BA9</object-id><label>Figure 5.</label><caption><p><italic><tp:taxon-name><tp:taxon-name-part taxon-name-part-type="genus" reg="Altimella">Altimella</tp:taxon-name-part><tp:taxon-name-part taxon-name-part-type="species" reg="ngamring">ngamring</tp:taxon-name-part></tp:taxon-name></italic> Wang &amp; Zhang, sp. nov. <bold>A, C–E</bold> holotype male <bold>B, F, G</bold> paratype female <bold>A</bold> male habitus, dorsal view <bold>B</bold> female habitus, dorsal view <bold>C</bold> left male palp, ventral view <bold>D</bold> same, retrolateral view <bold>E</bold> same, dorsal view <bold>F</bold> epigyne, ventral view <bold>G</bold> same, dorsal view.</p></caption><graphic xmlns:xlink="http://www.w3.org/1999/xlink" xlink:href="zookeys-1210-133_article-127910__-g005.jpg" position="float" orientation="portrait" xlink:type="simple" id="oo_1119047.jpg"><uri content-type="original_file" xlink:type="simple">https://binary.pensoft.net/fig/1119047</uri></graphic></fig></tp:treatment-sec></tp:taxon-treatment>
