# Supplementary material for: ﻿Altimella gen. nov., a new genus of Cicurinidae (Arachnida, Araneae) from Xizang, China, with description of two new species
Source: Zookeys. 2024 Aug 22;1210:133–42. doi: 10.3897/zookeys.1210.127910 (PMC11362666; doi:10.3897/zookeys.1210.127910)
Supplement: XML Treatment for Altimella ngamring [file zookeys.1210.127910-treatment3.xml]

<!DOCTYPE tp:taxon-treatment
  PUBLIC "-//TaxonX//DTD Taxonomic Treatment Publishing DTD v0 20100105//EN" "tax-treatment-NSO.dtd">
<tp:taxon-treatment xmlns:tp="http://www.plazi.org/taxpub"><tp:treatment-meta><kwd-group><label>Taxon classification</label><kwd>
              <named-content content-type="kingdom">Animalia</named-content>
            </kwd><kwd>
              <named-content content-type="order">Araneae</named-content>
            </kwd><kwd>
              <named-content content-type="family">Cicurinidae</named-content>
            </kwd></kwd-group><mixed-citation publication-type="journal"><person-group><name><surname>Wang</surname><given-names>Lu-Yu</given-names></name><name><surname>Mu</surname><given-names>Yan-Nan</given-names></name><name><surname>Xu</surname><given-names>Yong-Qiang</given-names></name><name><surname>Zhang</surname><given-names>Feng</given-names></name><name><surname>Zhang</surname><given-names>Zhi-Sheng</given-names></name></person-group><article-title>﻿<italic><tp:taxon-name><tp:taxon-name-part taxon-name-part-type="genus" reg="Altimella">Altimella</tp:taxon-name-part></tp:taxon-name></italic> gen. nov., a new genus of <tp:taxon-name><tp:taxon-name-part taxon-name-part-type="family">Cicurinidae</tp:taxon-name-part></tp:taxon-name> (<tp:taxon-name><tp:taxon-name-part taxon-name-part-type="class">Arachnida</tp:taxon-name-part></tp:taxon-name>, <tp:taxon-name><tp:taxon-name-part taxon-name-part-type="order">Araneae</tp:taxon-name-part></tp:taxon-name>) from Xizang, China, with description of two new species</article-title><source>Zookeys</source><day>22</day><month>08</month><year>2024</year><volume>1210</volume><fpage>133</fpage><lpage>142</lpage><pub-id pub-id-type="doi">10.3897/zookeys.1210.127910</pub-id></mixed-citation></tp:treatment-meta><tp:nomenclature><label>﻿</label><tp:taxon-name>
            <object-id xmlns:xlink="http://www.w3.org/1999/xlink" content-type="arpha" xlink:type="simple">A327281B-3FE5-550F-B7CA-7F681043F063</object-id>
            <tp:taxon-name-part taxon-name-part-type="genus" reg="Altimella">Altimella</tp:taxon-name-part>
            <tp:taxon-name-part taxon-name-part-type="species" reg="ngamring">ngamring</tp:taxon-name-part>
            <object-id xmlns:xlink="http://www.w3.org/1999/xlink" content-type="zoobank" xlink:type="simple">https://zoobank.org/E4E657ED-49D2-44C1-B5FB-293D4437F0DC</object-id>
          </tp:taxon-name><tp:taxon-authority>Wang &amp; Zhang</tp:taxon-authority><tp:taxon-status xmlns:xlink="http://www.w3.org/1999/xlink" xlink:type="simple">sp. nov.</tp:taxon-status><xref ref-type="fig" rid="F4">Figs 4</xref><xref ref-type="fig" rid="F5">, 5</xref><xref ref-type="fig" rid="F6">, 6 昂仁高朗蛛</xref></tp:nomenclature><tp:treatment-sec sec-type="type material" id="SECID0E5TAE"><title>Type material.</title><p><bold><italic>Holotype</italic></bold> ♂ (<abbrev xmlns:xlink="http://www.w3.org/1999/xlink" content-type="institution" xlink:title="Collection of Spiders, School of Life Sciences, Southwest University, Chongqing, China" id="ABBRID0EJUAE" xlink:type="simple">SWUC</abbrev>-T-CI-09-01), China, Xizang, Shigatse City, Ngamring County, Kaga Town, Nanma Village, <named-content xmlns:xlink="http://www.w3.org/1999/xlink" content-type="dwc:verbatimCoordinates" xlink:type="simple"><named-content content-type="geo-json" specific-use="{&#34;type&#34;:&#34;Point&#34;,&#34;coordinates&#34;:[87.328333,29.211389]}" id="NCID0ERUAE" xlink:type="simple">29°12'41′′N, 87°19'42′′E</named-content></named-content>, elev. 4265 m, 21.07.2020, L.Y. Wang et al. leg. <bold><italic>Paratypes</italic></bold>: 3♀ (<abbrev xmlns:xlink="http://www.w3.org/1999/xlink" content-type="institution" xlink:title="Collection of Spiders, School of Life Sciences, Southwest University, Chongqing, China" id="ABBRID0EZUAE" xlink:type="simple">SWUC</abbrev>-T-CI-09-02 to 04) with same data as for holotype (<abbrev xmlns:xlink="http://www.w3.org/1999/xlink" content-type="institution" xlink:title="Collection of Spiders, School of Life Sciences, Southwest University, Chongqing, China" id="ABBRID0E5UAE" xlink:type="simple">SWUC</abbrev>).</p></tp:treatment-sec><tp:treatment-sec sec-type="etymology" id="SECID0EDVAE"><title>Etymology.</title><p>The specific name is derived from the type locality; a noun in apposition.</p></tp:treatment-sec><tp:treatment-sec sec-type="diagnosis" id="SECID0EIVAE"><title>Diagnosis.</title><p>The new species differs from <italic><tp:taxon-name><tp:taxon-name-part taxon-name-part-type="genus" reg="Altimella">A.</tp:taxon-name-part><tp:taxon-name-part taxon-name-part-type="species" reg="nedong">nedong</tp:taxon-name-part></tp:taxon-name></italic> Wang &amp; Zhang, sp. nov. (Figs <xref ref-type="fig" rid="F2">2</xref>, <xref ref-type="fig" rid="F3">3</xref>) by the short ventral tibial apophysis, shorter than tibia width (Figs <xref ref-type="fig" rid="F4">4B, C</xref>, <xref ref-type="fig" rid="F5">5D, E</xref>; vs longer than tibia, tip with groove); the posterior part of conductor pocket-like (Figs <xref ref-type="fig" rid="F4">4B</xref>, <xref ref-type="fig" rid="F5">5D</xref>; vs claw-like); copulatory openings located posteriorly in a joint fovea and not hidden by hood (Figs <xref ref-type="fig" rid="F4">4D</xref>, <xref ref-type="fig" rid="F5">5F</xref>; vs located anteriorly and hidden by hood); spermathecae kidney-shaped (Figs <xref ref-type="fig" rid="F4">4F</xref>, <xref ref-type="fig" rid="F5">5G</xref>; vs convoluted).</p></tp:treatment-sec><tp:treatment-sec sec-type="description" id="SECID0EBXAE"><title>Description.</title><p>Male holotype (Fig. <xref ref-type="fig" rid="F5">5A</xref>) total length 2.30. Carapace 1.09 long, 0.88 wide; opisthosoma 1.26 long, 0.88 wide. Eye sizes and interdistances: <abbrev xmlns:xlink="http://www.w3.org/1999/xlink" xlink:title="anterior median eye" id="ABBRID0ELXAE" xlink:type="simple">AME</abbrev> 0.05, <abbrev xmlns:xlink="http://www.w3.org/1999/xlink" xlink:title="anterior lateral eye" id="ABBRID0EPXAE" xlink:type="simple">ALE</abbrev> 0.08, <abbrev xmlns:xlink="http://www.w3.org/1999/xlink" xlink:title="posterior median eye" id="ABBRID0ETXAE" xlink:type="simple">PME</abbrev> 0.06, <abbrev xmlns:xlink="http://www.w3.org/1999/xlink" xlink:title="posterior lateral eye" id="ABBRID0EXXAE" xlink:type="simple">PLE</abbrev>, 0.08; <abbrev xmlns:xlink="http://www.w3.org/1999/xlink" xlink:title="anterior median eye" id="ABBRID0E2XAE" xlink:type="simple">AME</abbrev>–<abbrev xmlns:xlink="http://www.w3.org/1999/xlink" xlink:title="anterior median eye" id="ABBRID0E6XAE" xlink:type="simple">AME</abbrev> 0.03, <abbrev xmlns:xlink="http://www.w3.org/1999/xlink" xlink:title="anterior median eye" id="ABBRID0EDYAE" xlink:type="simple">AME</abbrev>–<abbrev xmlns:xlink="http://www.w3.org/1999/xlink" xlink:title="anterior lateral eye" id="ABBRID0EHYAE" xlink:type="simple">ALE</abbrev> 0.01, <abbrev xmlns:xlink="http://www.w3.org/1999/xlink" xlink:title="posterior median eye" id="ABBRID0ELYAE" xlink:type="simple">PME</abbrev>–<abbrev xmlns:xlink="http://www.w3.org/1999/xlink" xlink:title="posterior median eye" id="ABBRID0EPYAE" xlink:type="simple">PME</abbrev> 0.06, <abbrev xmlns:xlink="http://www.w3.org/1999/xlink" xlink:title="posterior median eye" id="ABBRID0ETYAE" xlink:type="simple">PME</abbrev>–<abbrev xmlns:xlink="http://www.w3.org/1999/xlink" xlink:title="posterior lateral eye" id="ABBRID0EXYAE" xlink:type="simple">PLE</abbrev> 0.05, <abbrev xmlns:xlink="http://www.w3.org/1999/xlink" xlink:title="anterior lateral eye" id="ABBRID0E2YAE" xlink:type="simple">ALE</abbrev>–<abbrev xmlns:xlink="http://www.w3.org/1999/xlink" xlink:title="posterior lateral eye" id="ABBRID0E6YAE" xlink:type="simple">PLE</abbrev> 0.02. MOA 0.16 long, anterior width 0.12, posterior width 0.18. Clypeus height 0.11. Chelicerae with three promarginal and three retromarginal teeth. Leg measurements: I 3.21 (0.90, 1.07, 0.70, 0.54); II 2.87 (0.84, 0.98, 0.60, 0.45); III 2.54 (0.73, 0.81, 0.56, 0.44); IV 3.24 (0.93, 1.01, 0.87, 0.43).</p><p><bold><italic>Palp</italic></bold> (Figs <xref ref-type="fig" rid="F4">4A–C</xref>, <xref ref-type="fig" rid="F5">5C, D</xref>). Tibia longer than patella. Ventral tibial apophysis (TA) shorter than the tibia, with hook-like tip; retrolateral apophysis (<abbrev xmlns:xlink="http://www.w3.org/1999/xlink" xlink:title="retrolateral tibial apophysis" id="ABBRID0ESZAE" xlink:type="simple">RTA</abbrev>) large and as long as cymbium with single fold; posterior arm of conductor (CP) pocket-like, lamelliform with sharp tip, anterior arm of conductor (CA) unobvious; embolus long, filiform, with a broad base, originating at 6 o’clock position, anterior part resting in the long groove of conductor.</p><p><bold>Female</bold> (paratype, Fig. <xref ref-type="fig" rid="F5">5B</xref>, <abbrev xmlns:xlink="http://www.w3.org/1999/xlink" content-type="institution" xlink:title="Collection of Spiders, School of Life Sciences, Southwest University, Chongqing, China" id="ABBRID0E5ZAE" xlink:type="simple">SWUC</abbrev>-T-CI-09-02) total length 2.96. Carapace 1.08 long, 0.85 wide; opisthosoma 1.87 long, 1.32 wide. Eye sizes and interdistances: <abbrev xmlns:xlink="http://www.w3.org/1999/xlink" xlink:title="anterior median eye" id="ABBRID0ED1AE" xlink:type="simple">AME</abbrev> 0.05, <abbrev xmlns:xlink="http://www.w3.org/1999/xlink" xlink:title="anterior lateral eye" id="ABBRID0EH1AE" xlink:type="simple">ALE</abbrev> 0.09, <abbrev xmlns:xlink="http://www.w3.org/1999/xlink" xlink:title="posterior median eye" id="ABBRID0EL1AE" xlink:type="simple">PME</abbrev> 0.06, <abbrev xmlns:xlink="http://www.w3.org/1999/xlink" xlink:title="posterior lateral eye" id="ABBRID0EP1AE" xlink:type="simple">PLE</abbrev>, 0.08; <abbrev xmlns:xlink="http://www.w3.org/1999/xlink" xlink:title="anterior median eye" id="ABBRID0ET1AE" xlink:type="simple">AME</abbrev>–<abbrev xmlns:xlink="http://www.w3.org/1999/xlink" xlink:title="anterior median eye" id="ABBRID0EX1AE" xlink:type="simple">AME</abbrev> 0.04, <abbrev xmlns:xlink="http://www.w3.org/1999/xlink" xlink:title="anterior median eye" id="ABBRID0E21AE" xlink:type="simple">AME</abbrev>–<abbrev xmlns:xlink="http://www.w3.org/1999/xlink" xlink:title="anterior lateral eye" id="ABBRID0E61AE" xlink:type="simple">ALE</abbrev> 0.02, <abbrev xmlns:xlink="http://www.w3.org/1999/xlink" xlink:title="posterior median eye" id="ABBRID0ED2AE" xlink:type="simple">PME</abbrev>–<abbrev xmlns:xlink="http://www.w3.org/1999/xlink" xlink:title="posterior median eye" id="ABBRID0EH2AE" xlink:type="simple">PME</abbrev> 0.05, <abbrev xmlns:xlink="http://www.w3.org/1999/xlink" xlink:title="posterior median eye" id="ABBRID0EL2AE" xlink:type="simple">PME</abbrev>–<abbrev xmlns:xlink="http://www.w3.org/1999/xlink" xlink:title="posterior lateral eye" id="ABBRID0EP2AE" xlink:type="simple">PLE</abbrev> 0.06, <abbrev xmlns:xlink="http://www.w3.org/1999/xlink" xlink:title="anterior lateral eye" id="ABBRID0ET2AE" xlink:type="simple">ALE</abbrev>–<abbrev xmlns:xlink="http://www.w3.org/1999/xlink" xlink:title="posterior lateral eye" id="ABBRID0EX2AE" xlink:type="simple">PLE</abbrev> 0.03. MOA 0.16 long, anterior width 0.15, posterior width 0.19. Clypeus height 0.08. Chelicerae with three promarginal and three retromarginal teeth. Leg measurements: I 2.88 (0.79, 1.05, 0.61, 0.43); II 2.59 (0.72, 0.87, 0.54, 0.46); III 2.33 (0.68, 0.65, 0.55, 0.45); IV 3.19 (0.93, 1.07, 0.75, 0.44).</p><p><bold><italic>Epigyne</italic></bold> (Figs <xref ref-type="fig" rid="F4">4D, E</xref>, <xref ref-type="fig" rid="F5">5F, G</xref>). Epigynal plate longer than wide. Copulatory openings located posteriorly in a wide fovea. Copulatory ducts long, C-shaped in dorsal view, together forming an X-shape. Spermathecae kidney-shaped. Fertilization ducts hook-like.</p></tp:treatment-sec><tp:treatment-sec sec-type="variation" id="SECID0EK3AE"><title>Variation.</title><p>Females (<italic>n = 3</italic>): total length 2.70–2.96.</p></tp:treatment-sec><tp:treatment-sec sec-type="distribution" id="SECID0ES3AE"><title>Distribution.</title><p>Known only from the type locality, Xizang, China (Fig. <xref ref-type="fig" rid="F6">6</xref>).</p></tp:treatment-sec><tp:treatment-sec><!--Section generated to contain objects referenced in tp:taxon-treatment.--><fig id="F4" position="float" orientation="portrait"><object-id xmlns:xlink="http://www.w3.org/1999/xlink" content-type="doi" xlink:type="simple">10.3897/zookeys.1210.127910.figure4</object-id><object-id xmlns:xlink="http://www.w3.org/1999/xlink" content-type="arpha" xlink:type="simple">337D5D9C-1A4C-5E45-81C6-741FAF269A43</object-id><label>Figure 4.</label><caption><p><italic><tp:taxon-name><tp:taxon-name-part taxon-name-part-type="genus" reg="Altimella">Altimella</tp:taxon-name-part><tp:taxon-name-part taxon-name-part-type="species" reg="ngamring">ngamring</tp:taxon-name-part></tp:taxon-name></italic> Wang &amp; Zhang, sp. nov. <bold>A–C</bold> holotype male <bold>D, E</bold> paratype female <bold>A</bold> left male palp, ventral view <bold>B</bold> same, retrolateral view <bold>C</bold> same, dorsal view <bold>D</bold> epigyne, ventral view <bold>E</bold> epigyne, dorsal view. Abbreviations: CA = anterior arm of conductor; CD = copulatory duct; CO = copulatory opening; CP = posterior arm of conductor; E = embolus; Eb = embolic base; FD = fertilization duct; <abbrev xmlns:xlink="http://www.w3.org/1999/xlink" xlink:title="retrolateral tibial apophysis" id="ABBRID0EFPAC" xlink:type="simple">RTA</abbrev> = retrolateral tibial apophysis; Sd = sperm duct; Sp = spermathecal; TA = tibial apophyses.</p></caption><graphic xmlns:xlink="http://www.w3.org/1999/xlink" xlink:href="zookeys-1210-133_article-127910__-g004.jpg" position="float" orientation="portrait" xlink:type="simple" id="oo_1119046.jpg"><uri content-type="original_file" xlink:type="simple">https://binary.pensoft.net/fig/1119046</uri></graphic></fig><fig id="F5" position="float" orientation="portrait"><object-id xmlns:xlink="http://www.w3.org/1999/xlink" content-type="doi" xlink:type="simple">10.3897/zookeys.1210.127910.figure5</object-id><object-id xmlns:xlink="http://www.w3.org/1999/xlink" content-type="arpha" xlink:type="simple">FEEF8D8F-3D62-5880-9DCF-423099F47BA9</object-id><label>Figure 5.</label><caption><p><italic><tp:taxon-name><tp:taxon-name-part taxon-name-part-type="genus" reg="Altimella">Altimella</tp:taxon-name-part><tp:taxon-name-part taxon-name-part-type="species" reg="ngamring">ngamring</tp:taxon-name-part></tp:taxon-name></italic> Wang &amp; Zhang, sp. nov. <bold>A, C–E</bold> holotype male <bold>B, F, G</bold> paratype female <bold>A</bold> male habitus, dorsal view <bold>B</bold> female habitus, dorsal view <bold>C</bold> left male palp, ventral view <bold>D</bold> same, retrolateral view <bold>E</bold> same, dorsal view <bold>F</bold> epigyne, ventral view <bold>G</bold> same, dorsal view.</p></caption><graphic xmlns:xlink="http://www.w3.org/1999/xlink" xlink:href="zookeys-1210-133_article-127910__-g005.jpg" position="float" orientation="portrait" xlink:type="simple" id="oo_1119047.jpg"><uri content-type="original_file" xlink:type="simple">https://binary.pensoft.net/fig/1119047</uri></graphic></fig><fig id="F6" position="float" orientation="portrait"><object-id xmlns:xlink="http://www.w3.org/1999/xlink" content-type="doi" xlink:type="simple">10.3897/zookeys.1210.127910.figure6</object-id><object-id xmlns:xlink="http://www.w3.org/1999/xlink" content-type="arpha" xlink:type="simple">87C705E3-382E-559A-BAD0-05B14224894D</object-id><label>Figure 6.</label><caption><p>Distribution of <italic><tp:taxon-name><tp:taxon-name-part taxon-name-part-type="genus" reg="Altimella">Altimella</tp:taxon-name-part></tp:taxon-name></italic> in China.</p></caption><graphic xmlns:xlink="http://www.w3.org/1999/xlink" xlink:href="zookeys-1210-133_article-127910__-g006.jpg" position="float" orientation="portrait" xlink:type="simple" id="oo_1119048.jpg"><uri content-type="original_file" xlink:type="simple">https://binary.pensoft.net/fig/1119048</uri></graphic></fig><fig id="F2" position="float" orientation="portrait"><object-id xmlns:xlink="http://www.w3.org/1999/xlink" content-type="doi" xlink:type="simple">10.3897/zookeys.1210.127910.figure2</object-id><object-id xmlns:xlink="http://www.w3.org/1999/xlink" content-type="arpha" xlink:type="simple">B51ABB71-62A0-54B5-9DE9-67E08977567A</object-id><label>Figure 2.</label><caption><p><italic><tp:taxon-name><tp:taxon-name-part taxon-name-part-type="genus" reg="Altimella">Altimella</tp:taxon-name-part><tp:taxon-name-part taxon-name-part-type="species" reg="nedong">nedong</tp:taxon-name-part></tp:taxon-name></italic> Wang &amp; Zhang, sp. nov. <bold>A–C</bold> holotype male <bold>D, E</bold> paratype female <bold>A</bold> left male palp, ventral view <bold>B</bold> same, retrolateral view <bold>C</bold> same, dorsal view <bold>D</bold> epigyne, ventral view <bold>E</bold> epigyne, dorsal view. Abbreviations: CA = anterior arm of conductor; CD = copulatory duct; CO = copulatory opening; CP = posterior arm of conductor; E = embolus; Eb = embolic base; FD = fertilization duct; <abbrev xmlns:xlink="http://www.w3.org/1999/xlink" xlink:title="retrolateral tibial apophysis" id="ABBRID0ERMAC" xlink:type="simple">RTA</abbrev> = retrolateral tibial apophysis; Sd = sperm duct; Sp = spermathecal; TA = tibial apophyses.</p></caption><graphic xmlns:xlink="http://www.w3.org/1999/xlink" xlink:href="zookeys-1210-133_article-127910__-g002.jpg" position="float" orientation="portrait" xlink:type="simple" id="oo_1119044.jpg"><uri content-type="original_file" xlink:type="simple">https://binary.pensoft.net/fig/1119044</uri></graphic></fig><fig id="F3" position="float" orientation="portrait"><object-id xmlns:xlink="http://www.w3.org/1999/xlink" content-type="doi" xlink:type="simple">10.3897/zookeys.1210.127910.figure3</object-id><object-id xmlns:xlink="http://www.w3.org/1999/xlink" content-type="arpha" xlink:type="simple">6D72ABA9-81CD-5D52-A9E9-72E07CDFE8A5</object-id><label>Figure 3.</label><caption><p><italic><tp:taxon-name><tp:taxon-name-part taxon-name-part-type="genus" reg="Altimella">Altimella</tp:taxon-name-part><tp:taxon-name-part taxon-name-part-type="species" reg="nedong">nedong</tp:taxon-name-part></tp:taxon-name></italic> Wang &amp; Zhang, sp. nov. <bold>A, C–E</bold> holotype male <bold>B, F, G</bold> paratype female <bold>A</bold> male habitus, dorsal view <bold>B</bold> female habitus, dorsal view <bold>C</bold> left male palp, ventral view <bold>D</bold> same, retrolateral view <bold>E</bold> same, dorsal view <bold>F</bold> epigyne, ventral view <bold>G</bold> same, dorsal view.</p></caption><graphic xmlns:xlink="http://www.w3.org/1999/xlink" xlink:href="zookeys-1210-133_article-127910__-g003.jpg" position="float" orientation="portrait" xlink:type="simple" id="oo_1119045.jpg"><uri content-type="original_file" xlink:type="simple">https://binary.pensoft.net/fig/1119045</uri></graphic></fig></tp:treatment-sec></tp:taxon-treatment>
